# Supplementary material for: An Exploratory In Silico Analysis of Chlamydia trachomatis-Induced Inflammatory, Interferon, and ECM Transcriptional Programs and Their Translational Context in TCGA Ovarian Cancer
Source: Cancers (Basel). 2026 Jun 12;18(12):1920. doi: 10.3390/cancers18121920 (PMC13296654; doi:10.3390/cancers18121920)
Supplement: Supplementary file 1 [file cancers-18-01920-s001.zip]

Archive with 2 entries (2 files):
- SuplFileS1_simulation109428.R
- SuplFileS2_tcga_mdpi.R
