# Supplementary material for: An Exploratory In Silico Analysis of Chlamydia trachomatis-Induced Inflammatory, Interferon, and ECM Transcriptional Programs and Their Translational Context in TCGA Ovarian Cancer
Source: Cancers (Basel). 2026 Jun 12;18(12):1920. doi: 10.3390/cancers18121920 (PMC13296654; doi:10.3390/cancers18121920)
Supplement: Supplementary file 1 [file cancers-18-01920-s001.zip › SuplFileS1_simulation109428.R]

# ============================
# 1. Setup
# ============================

setwd("C:/Users/rafae/Desktop/ct_tumour")
library(dplyr)
library(GEOquery)
library(limma)
library(ggplot2)

# ============================
# 2. Load GEO dataset
# ============================

gse <- getGEO("GSE109428", GSEMatrix = TRUE)
eset <- gse[[1]]

exprs_mat <- exprs(eset)
pheno <- pData(eset)

# ============================
# 3. Preprocessing
# ============================

# Log-transform if needed
if (max(exprs_mat, na.rm = TRUE) > 100) {
  exprs_mat <- log2(exprs_mat + 1)
}

# Remove genes with zero variance
exprs_mat <- exprs_mat[apply(exprs_mat, 1, var) > 0, ]

# ============================
# 4. Define groups
# ============================

pheno$group <- NA
pheno$group[pheno$geo_accession %in% c("GSM2942799","GSM2942800","GSM2942801")] <- "ctrl"
pheno$group[pheno$geo_accession %in% c("GSM2942802","GSM2942803","GSM2942804")] <- "h24"
pheno$group[pheno$geo_accession %in% c("GSM2942805","GSM2942806","GSM2942807")] <- "h48"

group <- factor(pheno$group, levels = c("ctrl","h24","h48"))
design <- model.matrix(~ 0 + group)
colnames(design) <- levels(group)

# ============================
# 5. Limma differential expression
# ============================

fit <- lmFit(exprs_mat, design)

contrasts <- makeContrasts(
  h24_vs_ctrl = h24 - ctrl,
  h48_vs_ctrl = h48 - ctrl,
  levels = design
)

fit2 <- contrasts.fit(fit, contrasts)
fit2 <- eBayes(fit2)

deg24 <- topTable(fit2, coef="h24_vs_ctrl", number=Inf)
deg48 <- topTable(fit2, coef="h48_vs_ctrl", number=Inf)

# ============================
# 6. Annotation
# ============================

gpl <- getGEO("GPL21272")
gpl_tab <- Table(gpl)

annot <- gpl_tab %>%
  select(ID, SYMBOL = GENE_SYMBOL, ENTREZ = ENTREZ_GENE_ID) %>%
  mutate(
    ID = as.character(ID),        
    SYMBOL = toupper(trimws(SYMBOL))
  )

deg24$ID <- rownames(deg24)
deg48$ID <- rownames(deg48)

deg24 <- left_join(deg24, annot, by="ID") %>%
  filter(!is.na(SYMBOL), SYMBOL != "") %>%
  arrange(adj.P.Val) %>%
  distinct(SYMBOL, .keep_all=TRUE)

deg48 <- left_join(deg48, annot, by="ID") %>%
  filter(!is.na(SYMBOL), SYMBOL != "") %>%
  arrange(adj.P.Val) %>%
  distinct(SYMBOL, .keep_all=TRUE)

# ============================
# 7. Significant DEG
# ============================

deg24_sig <- deg24 %>% filter(adj.P.Val < 0.05, abs(logFC) >= 1)
deg48_sig <- deg48 %>% filter(adj.P.Val < 0.05, abs(logFC) >= 1)

deg24_up   <- deg24_sig %>% filter(logFC > 0)
deg24_down <- deg24_sig %>% filter(logFC < 0)

deg48_up   <- deg48_sig %>% filter(logFC > 0)
deg48_down <- deg48_sig %>% filter(logFC < 0)

# ============================
# 8. Sustained genes
# ============================

common_df <- inner_join(
  deg24_sig %>% select(SYMBOL, logFC_24 = logFC),
  deg48_sig %>% select(SYMBOL, logFC_48 = logFC),
  by = "SYMBOL"
) %>%
  mutate(direction = case_when(
    logFC_24 > 0 & logFC_48 > 0 ~ "up_up",
    logFC_24 < 0 & logFC_48 < 0 ~ "down_down",
    TRUE ~ "discordant"
  ))

genes_sustained_up   <- common_df %>% filter(direction=="up_up") %>% pull(SYMBOL)
genes_sustained_down <- common_df %>% filter(direction=="down_down") %>% pull(SYMBOL)

# ============================
# 9. Final filtering (consistent)
# ============================

annot_valid <- annot %>% filter(SYMBOL != "") %>% distinct(SYMBOL)

deg24_up_final   <- deg24_up   %>% filter(SYMBOL %in% annot_valid$SYMBOL)
deg24_down_final <- deg24_down %>% filter(SYMBOL %in% annot_valid$SYMBOL)

deg48_up_final   <- deg48_up   %>% filter(SYMBOL %in% annot_valid$SYMBOL)
deg48_down_final <- deg48_down %>% filter(SYMBOL %in% annot_valid$SYMBOL)

genes_sustained_up_final   <- genes_sustained_up[genes_sustained_up %in% annot_valid$SYMBOL]
genes_sustained_down_final <- genes_sustained_down[genes_sustained_down %in% annot_valid$SYMBOL]

# ============================
# 10. Save final lists
# ============================

write.table(deg24_up_final$SYMBOL,   "deg24_up_final.txt",   quote=FALSE, row.names=FALSE, col.names=FALSE)
write.table(deg24_down_final$SYMBOL, "deg24_down_final.txt", quote=FALSE, row.names=FALSE, col.names=FALSE)

write.table(deg48_up_final$SYMBOL,   "deg48_up_final.txt",   quote=FALSE, row.names=FALSE, col.names=FALSE)
write.table(deg48_down_final$SYMBOL, "deg48_down_final.txt", quote=FALSE, row.names=FALSE, col.names=FALSE)

write.table(genes_sustained_up_final,   "sustained_up_final.txt",   quote=FALSE, row.names=FALSE, col.names=FALSE)
write.table(genes_sustained_down_final, "sustained_down_final.txt", quote=FALSE, row.names=FALSE, col.names=FALSE)

cat("24h UP:", length(deg24_up_final$SYMBOL), "\n")
cat("24h DOWN:", length(deg24_down_final$SYMBOL), "\n")
cat("48h UP:", length(deg48_up_final$SYMBOL), "\n")
cat("48h DOWN:", length(deg48_down_final$SYMBOL), "\n")
cat("Sustained UP:", length(genes_sustained_up_final), "\n")
cat("Sustained DOWN:", length(genes_sustained_down_final), "\n")


genes_48_only_up <- setdiff(deg48_up_final$SYMBOL, genes_sustained_up_final)
genes_48_only_down <- setdiff(deg48_down_final$SYMBOL, genes_sustained_down_final)

write.table(genes_48_only_up,
            "genes_48_only_up.txt",
            quote = FALSE, row.names = FALSE, col.names = FALSE)

write.table(genes_48_only_down,
            "genes_48_only_down.txt",
            quote = FALSE, row.names = FALSE, col.names = FALSE)
length(genes_48_only_up)
length(genes_48_only_down)


# ============================
# 11. Plots: Volcano + Heatmap
# ============================

dir.create("plots", showWarnings = FALSE)

# Helper to label a few top genes without clutter
label_top <- function(df, n = 10) {
  df %>%
    arrange(adj.P.Val) %>%
    slice_head(n = n) %>%
    pull(SYMBOL) %>%
    unique()
}

make_volcano <- function(deg_df, title, out_png, out_pdf = NULL,
                         padj_cut = 0.05, lfc_cut = 1, label_n = 10) {
  
  stopifnot(all(c("logFC","adj.P.Val","SYMBOL") %in% colnames(deg_df)))
  
  df <- deg_df %>%
    mutate(
      negLog10FDR = -log10(pmax(adj.P.Val, 1e-300)),
      sig = case_when(
        adj.P.Val < padj_cut & logFC >=  lfc_cut ~ "Up",
        adj.P.Val < padj_cut & logFC <= -lfc_cut ~ "Down",
        TRUE ~ "NS"
      )
    )
  
  to_label <- label_top(df %>% filter(sig != "NS"), n = label_n)
  df$label <- ifelse(df$SYMBOL %in% to_label, df$SYMBOL, NA_character_)
  
  p <- ggplot(df, aes(x = logFC, y = negLog10FDR)) +
    geom_point(aes(color = sig), alpha = 0.7, size = 1.2) +
    geom_vline(xintercept = c(-lfc_cut, lfc_cut), linetype = "dashed", linewidth = 0.4) +
    geom_hline(yintercept = -log10(padj_cut), linetype = "dashed", linewidth = 0.4) +
    scale_color_manual(values = c(Down = "#2b6cb0", NS = "grey70", Up = "#c53030")) +
    labs(title = title, x = "log2 fold change", y = expression(-log[10]("FDR"))) +
    theme_classic(base_size = 12) +
    theme(legend.title = element_blank())
  
  # Add labels if ggrepel is available
  if (requireNamespace("ggrepel", quietly = TRUE)) {
    p <- p + ggrepel::geom_text_repel(aes(label = label),
                                      na.rm = TRUE, size = 3,
                                      max.overlaps = Inf, box.padding = 0.4)
  }
  
  ggsave(out_png, plot = p, width = 7, height = 6, dpi = 300)
  if (!is.null(out_pdf)) ggsave(out_pdf, plot = p, width = 7, height = 6)
  
  invisible(p)
}

# Volcano 24h vs ctrl
make_volcano(
  deg24,
  title = "CT infection: 24 h vs control (GSE109428)",
  out_png = file.path("plots", "volcano_24h_vs_ctrl.png"),
  out_pdf = file.path("plots", "volcano_24h_vs_ctrl.pdf"),
  padj_cut = 0.05, lfc_cut = 1, label_n = 12
)

# Volcano 48h vs ctrl
make_volcano(
  deg48,
  title = "CT infection: 48 h vs control (GSE109428)",
  out_png = file.path("plots", "volcano_48h_vs_ctrl.png"),
  out_pdf = file.path("plots", "volcano_48h_vs_ctrl.pdf"),
  padj_cut = 0.05, lfc_cut = 1, label_n = 12
)


# Install if needed:
# install.packages("pheatmap")

library(pheatmap)

make_heatmap_top <- function(deg_df, exprs_mat, pheno, group,
                             title, out_png, out_pdf = NULL, top_n = 50) {
  stopifnot(all(c("ID","SYMBOL","adj.P.Val") %in% colnames(deg_df)))
  
  top <- deg_df %>%
    arrange(adj.P.Val) %>%
    slice_head(n = top_n)
  
  ids <- top$ID
  mat <- exprs_mat[ids, , drop = FALSE]
  
  # Row labels: SYMBOL if available, otherwise probe ID
  row_lab <- ifelse(is.na(top$SYMBOL) | top$SYMBOL == "", top$ID, top$SYMBOL)
  
  # Make rownames unique to avoid pheatmap complaining
  rownames(mat) <- make.unique(row_lab)
  
  # z-score by gene (row) for visualization
  mat_z <- t(scale(t(mat)))
  
  ann_col <- data.frame(Group = group)
  rownames(ann_col) <- colnames(mat_z)
  
  # Save PNG
  png(out_png, width = 1200, height = 1000, res = 150)
  pheatmap(
    mat_z,
    annotation_col = ann_col,
    show_colnames = FALSE,
    fontsize_row = 7,
    main = title,
    color = colorRampPalette(c("#2b6cb0", "white", "#c53030"))(100),
    border_color = NA
  )
  dev.off()
  
  # Optional PDF (vector)
  if (!is.null(out_pdf)) {
    pdf(out_pdf, width = 8.5, height = 7.5)
    pheatmap(
      mat_z,
      annotation_col = ann_col,
      show_colnames = FALSE,
      fontsize_row = 7,
      main = title,
      color = colorRampPalette(c("#2b6cb0", "white", "#c53030"))(100),
      border_color = NA
    )
    dev.off()
  }
}

make_heatmap_top(
  deg24, exprs_mat, pheno, group,
  title = "Top 50 DE genes: 24 h vs control (z-scored expression)",
  out_png = file.path("plots", "heatmap_top50_24h_vs_ctrl.png"),
  out_pdf = file.path("plots", "heatmap_top50_24h_vs_ctrl.pdf"),
  top_n = 50
)

make_heatmap_top(
  deg48, exprs_mat, pheno, group,
  title = "Top 50 DE genes: 48 h vs control (z-scored expression)",
  out_png = file.path("plots", "heatmap_top50_48h_vs_ctrl.png"),
  out_pdf = file.path("plots", "heatmap_top50_48h_vs_ctrl.pdf"),
  top_n = 50
)


#Gene universe for enrichment analysis
############################################
setwd("C:/Users/rafae/Downloads")
genes <- read.table("gene_universe.txt", stringsAsFactors = FALSE)[,1]
length(genes)
head(genes)
gmt_line <- paste(c("GPL21272_background", "all_genes", genes), collapse = "\t")
writeLines(gmt_line, "GPL21272_background.gmt")


genes <- readLines("gene_universe.txt")
genes <- trimws(genes)
genes <- genes[genes != ""]

gmt_line <- paste(c("GPL21272_background", "all_genes", genes), collapse = "\t")
writeLines(gmt_line, "GPL21272_background.gmt")


# ============================
# Tabela top DEGs com log2FC e p-value ajustado
# ============================

library(dplyr)
library(writexl)

# ---------------------------
# Função para extrair top DEGs
# ---------------------------
make_top_table <- function(deg_df, n = 25, direction = "both") {
  
  df <- deg_df %>%
    select(SYMBOL, logFC, AveExpr, t, P.Value, adj.P.Val) %>%
    arrange(adj.P.Val)
  
  if (direction == "up") {
    df <- df %>% filter(logFC > 0)
  } else if (direction == "down") {
    df <- df %>% filter(logFC < 0)
  }
  
  df %>%
    slice_head(n = n) %>%
    mutate(
      logFC     = round(logFC, 3),
      AveExpr   = round(AveExpr, 3),
      t         = round(t, 3),
      P.Value   = signif(P.Value, 3),
      adj.P.Val = signif(adj.P.Val, 3)
    ) %>%
    rename(
      Gene      = SYMBOL,
      log2FC    = logFC,
      Mean_expr = AveExpr,
      t_stat    = t,
      P_value   = P.Value,
      FDR       = adj.P.Val
    )
}

top24_up   <- make_top_table(deg24_sig, n = 25, direction = "up")
top24_down <- make_top_table(deg24_sig, n = 25, direction = "down")
top48_up   <- make_top_table(deg48_sig, n = 25, direction = "up")
top48_down <- make_top_table(deg48_sig, n = 25, direction = "down")

cat("=== Top 25 UP — 24h ===\n"); print(top24_up)
cat("\n=== Top 25 DOWN — 24h ===\n"); print(top24_down)
cat("\n=== Top 25 UP — 48h ===\n"); print(top48_up)
cat("\n=== Top 25 DOWN — 48h ===\n"); print(top48_down)

write_xlsx(
  list(
    "24h_UP"   = top24_up,
    "24h_DOWN" = top24_down,
    "48h_UP"   = top48_up,
    "48h_DOWN" = top48_down
  ),
  path = "top_DEGs_per_timepoint.xlsx"
)

cat("\nFicheiro guardado: top_DEGs_per_timepoint.xlsx\n")


####Table S1#### 
#LEGEND TABLE S1: Top 25 upregulated and downregulated DEGs at 24-hpi and 48-hpi relative to uninfected controls, ranked by FDR. Note that the 24-hpi downregulated set contains only 10 genes, reflecting the total number of significant DEGs identified at this timepoint under the applied thresholds (FDR < 0.05; |log2FC| ≥ 1). Gene symbols prefixed with "XLOC" or "LOC" represent unannotated or poorly characterised transcripts on the GPL21272 platform. Columns: Timepoint, infection timepoint; Direction, expression direction relative to uninfected controls; Gene, gene symbol; log2FC, log2 fold change; Mean_expr, mean log2 expression across all samples; t_stat, moderated t-statistic from limma empirical Bayes analysis; P_value, nominal p-value; FDR, Benjamini–Hochberg adjusted p-value.

library(writexl)
library(dplyr)

# Adicionar coluna de timepoint e direcção a cada tabela
top24_up_final   <- top24_up   %>% mutate(Timepoint = "24-hpi", Direction = "Upregulated")
top24_down_final <- top24_down %>% mutate(Timepoint = "24-hpi", Direction = "Downregulated")
top48_up_final   <- top48_up   %>% mutate(Timepoint = "48-hpi", Direction = "Upregulated")
top48_down_final <- top48_down %>% mutate(Timepoint = "48-hpi", Direction = "Downregulated")

# Juntar tudo
supp_table_s1 <- bind_rows(
  top24_up_final,
  top24_down_final,
  top48_up_final,
  top48_down_final
) %>%
  select(Timepoint, Direction, Gene, log2FC, Mean_expr, t_stat, P_value, FDR)

# Ver resultado
print(supp_table_s1)
cat("Total de linhas:", nrow(supp_table_s1), "\n")

# Guardar — versão única consolidada
write_xlsx(
  list("Supplementary Table S1" = supp_table_s1),
  path = "Supplementary_Table_S1.xlsx"
)

cat("Ficheiro guardado: Supplementary_Table_S1.xlsx\n")
