# Supplementary material for: An Exploratory In Silico Analysis of Chlamydia trachomatis-Induced Inflammatory, Interferon, and ECM Transcriptional Programs and Their Translational Context in TCGA Ovarian Cancer
Source: Cancers (Basel). 2026 Jun 12;18(12):1920. doi: 10.3390/cancers18121920 (PMC13296654; doi:10.3390/cancers18121920)
Supplement: Supplementary file 1 [file cancers-18-01920-s001.zip › SuplFileS2_tcga_mdpi.R]

############################################################
# TCGA-OV (UCSC Xena) analysis:
# ssGSEA signature scoring, correlations, and survival (OS/PFI)
#
# Author: Rafaela Sofia Gonçalves Rodrigues
# Date: 2026-03-09
############################################################
# ---------------------------
# 0) Libraries
# ---------------------------
suppressPackageStartupMessages({
  library(UCSCXenaTools)
 
  BiocManager::install("GSVA")
  library(GSVA)
  library(survival)

set.seed(1)

outdir <- "tcga_ov_signature_results"
dir.create(outdir, showWarnings = FALSE)

# ---------------------------
# 1) Download TCGA-OV mRNA expression (gene-level; log2)
# ---------------------------
xe <- XenaData

# Use a fixed dataset ID to avoid accidentally selecting miRNA matrices
expr_ds <- "TCGA.OV.sampleMap/HiSeqV2"
writeLines(expr_ds, file.path(outdir, "selected_expression_dataset.txt"))

expr <- XenaGenerate(subset(xe, XenaDatasets == expr_ds)) |>
  XenaQuery() |>
  XenaDownload() |>
  XenaPrepare()

expr_df <- as.data.frame(expr)

# First column contains gene symbols; remaining columns are samples
genes <- expr_df[[1]]
expr_mat <- as.matrix(expr_df[, -1, drop = FALSE])
mode(expr_mat) <- "numeric"
rownames(expr_mat) <- genes

stopifnot(nrow(expr_mat) > 10000, ncol(expr_mat) >= 300)
writeLines(colnames(expr_mat), file.path(outdir, "tcga_ov_expression_samples.txt"))

# ---------------------------
# 2) Define signatures (from in vitro analysis)
# ---------------------------
gene_sets <- list(
  ECM_down = c("COL1A2","COL3A1","COL4A1","COL4A2","COL5A1","COL5A2",
               "LAMA2","LAMB1","LAMB2","LAMC1","NID1","NID2","POSTN","FN1","ITGAV"),
  IFN_ISG  = c("MX1","MX2","IFIT1","IFIT2","IFIT3","OAS2","OASL","ISG15","USP18","RSAD2","IRF7","ISG20"),
  TNF_NFKB = c("IL1A","IL1B","IL6","CXCL1","CXCL2","CCL2","CCL3","CCL5","NFKBIA","RELB","NFKB1","TNF","PTGS2"),
  NOD_INNATE = c("RIPK2","TRAF6","NFKB1","IRF9","CASP4","GBP5","NLRP3","SQSTM1","PELI2")
)

# Keep only genes present in expression matrix
gene_sets <- lapply(gene_sets, function(gs) intersect(gs, rownames(expr_mat)))
gene_set_sizes <- sapply(gene_sets, length)

write.csv(
  data.frame(signature = names(gene_set_sizes), n_genes = gene_set_sizes),
  file.path(outdir, "signature_gene_counts.csv"),
  row.names = FALSE
)

# ---------------------------
# 3) ssGSEA scoring (GSVA v2 parameter API)
# ---------------------------
param <- ssgseaParam(expr_mat, gene_sets)
ss <- gsva(param)

# samples x signatures
scores <- t(as.matrix(ss))
write.csv(scores, file.path(outdir, "tcga_ov_ssgsea_scores.csv"))

# ---------------------------
# 4) Correlations and plots
# ---------------------------
cors <- cor(scores, method = "spearman", use = "pairwise.complete.obs")
write.csv(cors, file.path(outdir, "signature_spearman_correlations.csv"))

png(file.path(outdir, "signature_correlation_heatmap.png"), width = 900, height = 800, res = 150)
heatmap(cors, symm = TRUE, main = "TCGA-OV: Spearman correlations of signature scores")
dev.off()

png(file.path(outdir, "signature_scatterplots.png"), width = 1200, height = 400, res = 150)
par(mfrow = c(1, 3))
plot(scores[, "TNF_NFKB"], scores[, "NOD_INNATE"],
     xlab = "TNF/NF-κB ssGSEA", ylab = "NOD/innate ssGSEA", main = "TNF/NF-κB vs NOD")
abline(lm(scores[, "NOD_INNATE"] ~ scores[, "TNF_NFKB"]), col = "red")

plot(scores[, "IFN_ISG"], scores[, "NOD_INNATE"],
     xlab = "IFN/ISG ssGSEA", ylab = "NOD/innate ssGSEA", main = "IFN/ISG vs NOD")
abline(lm(scores[, "NOD_INNATE"] ~ scores[, "IFN_ISG"]), col = "red")

plot(scores[, "ECM_down"], scores[, "TNF_NFKB"],
     xlab = "ECM ssGSEA", ylab = "TNF/NF-κB ssGSEA", main = "ECM vs TNF/NF-κB")
abline(lm(scores[, "TNF_NFKB"] ~ scores[, "ECM_down"]), col = "red")
par(mfrow = c(1, 1))
dev.off()

# ---------------------------
# 5) Survival (OS and PFI) from curated OV survival table
# ---------------------------
surv_ds <- "survival/OV_survival.txt"
writeLines(surv_ds, file.path(outdir, "selected_survival_dataset.txt"))

ph_surv <- XenaGenerate(subset(xe, XenaDatasets == surv_ds)) |>
  XenaQuery() |>
  XenaDownload() |>
  XenaPrepare()

ph_surv_df <- as.data.frame(ph_surv)

# Merge by sample ID
df <- data.frame(sample = rownames(scores), scores, check.names = FALSE)
df <- merge(df, ph_surv_df, by = "sample", all.x = TRUE)

# ---- OS ----
df_os <- df
df_os$OS_time  <- as.numeric(df_os$OS.time)
df_os$OS_event <- as.numeric(df_os$OS)
df_os <- df_os[!is.na(df_os$OS_time) & !is.na(df_os$OS_event), ]

# Median split for IFN signature (example KM)
df_os$IFN_group <- ifelse(df_os$IFN_ISG >= median(df_os$IFN_ISG, na.rm = TRUE), "High", "Low")

fit_os <- survfit(Surv(OS_time, OS_event) ~ IFN_group, data = df_os)
png(file.path(outdir, "km_os_ifn_median_split.png"), width = 900, height = 700, res = 150)
plot(fit_os, col = c("steelblue", "tomato"), lwd = 2,
     xlab = "Days", ylab = "Overall survival",
     main = "TCGA-OV: OS by IFN/ISG signature (median split)")
legend("bottomleft", legend = c("High", "Low"), col = c("steelblue", "tomato"), lwd = 2)
dev.off()

logrank_os <- survdiff(Surv(OS_time, OS_event) ~ IFN_group, data = df_os)
capture.output(logrank_os, file = file.path(outdir, "logrank_os_ifn.txt"))

cox_os <- coxph(Surv(OS_time, OS_event) ~ ECM_down + IFN_ISG + TNF_NFKB + NOD_INNATE, data = df_os)
capture.output(summary(cox_os), file = file.path(outdir, "cox_os_multisignature.txt"))

# ---- PFI ----
df_pfi <- df
df_pfi$PFI_time  <- as.numeric(df_pfi$PFI.time)
df_pfi$PFI_event <- as.numeric(df_pfi$PFI)
df_pfi <- df_pfi[!is.na(df_pfi$PFI_time) & !is.na(df_pfi$PFI_event), ]

df_pfi$IFN_group <- ifelse(df_pfi$IFN_ISG >= median(df_pfi$IFN_ISG, na.rm = TRUE), "High", "Low")

fit_pfi <- survfit(Surv(PFI_time, PFI_event) ~ IFN_group, data = df_pfi)
png(file.path(outdir, "km_pfi_ifn_median_split.png"), width = 900, height = 700, res = 150)
plot(fit_pfi, col = c("steelblue", "tomato"), lwd = 2,
     xlab = "Days", ylab = "PFI",
     main = "TCGA-OV: PFI by IFN/ISG signature (median split)")
legend("bottomleft", legend = c("High", "Low"), col = c("steelblue", "tomato"), lwd = 2)
dev.off()

logrank_pfi <- survdiff(Surv(PFI_time, PFI_event) ~ IFN_group, data = df_pfi)
capture.output(logrank_pfi, file = file.path(outdir, "logrank_pfi_ifn.txt"))

cox_pfi <- coxph(Surv(PFI_time, PFI_event) ~ ECM_down + IFN_ISG + TNF_NFKB + NOD_INNATE, data = df_pfi)
capture.output(summary(cox_pfi), file = file.path(outdir, "cox_pfi_multisignature.txt"))

message("Done. Outputs saved in: ", normalizePath(outdir))


#graph for article#
library(pheatmap)

cors <- cor(scores, method = "spearman", use = "pairwise.complete.obs")
ord <- c("ECM_down","IFN_ISG","TNF_NFKB","NOD_INNATE")
cors <- cors[ord, ord]

png(file.path(outdir, "signature_correlation_heatmap.png"),
    width = 1600, height = 1300, res = 250)

pheatmap(
  cors,
  cluster_rows = FALSE, cluster_cols = FALSE,
  display_numbers = TRUE,
  number_format = "%.2f",
  color = colorRampPalette(c("#2b6cb0","white","#c53030"))(101),
  breaks = seq(-1, 1, length.out = 102),
  fontsize = 18,
  fontsize_number = 16,
  main = "TCGA-OV: Spearman correlations of ssGSEA signature scores",
  border_color = "grey85"
)

dev.off()

png(file.path(outdir, "signature_correlation_heatmap.png"),
    width = 1700, height = 1300, res = 250)

pheatmap(
  cors,
  cluster_rows = FALSE, cluster_cols = FALSE,
  display_numbers = TRUE,
  number_format = "%.2f",
  color = colorRampPalette(c("#2b6cb0","white","#c53030"))(101),
  breaks = seq(-1, 1, length.out = 102),
  fontsize = 16,
  fontsize_row = 16,
  fontsize_col = 16,
  angle_col = 45,
  main = " XXX  Spearman correlations of ssGSEA scores",
  border_color = "grey85"
)

dev.off()


pretty <- c(ECM_down="ECM", IFN_ISG="IFN/ISG", TNF_NFKB="TNF/NF-κB", NOD_INNATE="NOD/innate")
colnames(cors) <- pretty[colnames(cors)]
rownames(cors) <- pretty[rownames(cors)]


####NEW ANALYSIS####

# ============================
# TCGA-OV: Cox ajustado com covariáveis clínicas
# ============================

library(UCSCXenaTools)
library(survival)
library(survminer)
library(dplyr)

xe <- XenaData

# ---------------------------
# 1) Descarregar dados clínicos TCGA-OV
# ---------------------------
clin_ds <- "TCGA.OV.sampleMap/OV_clinicalMatrix"

clin_raw <- XenaGenerate(subset(xe, XenaDatasets == clin_ds)) |>
  XenaQuery() |>
  XenaDownload() |>
  XenaPrepare()

clin_df <- as.data.frame(clin_raw)

# Ver o que está disponível
cat("Dimensões:", dim(clin_df), "\n")
cat("Colunas disponíveis:\n")
print(colnames(clin_df))

#COX ADJ
# ============================
# Cox ajustado com covariáveis clínicas
# ============================

# ---------------------------
#primeiro:Seleccionar e limpar covariáveis clínicas
# ---------------------------
clin_clean <- clin_df %>%
  select(
    sampleID,
    age      = age_at_initial_pathologic_diagnosis,
    stage    = clinical_stage,
    grade    = neoplasm_histologic_grade,
    residual = tumor_residual_disease
  ) %>%
  mutate(
    age = as.numeric(age),
    
    # Stage: I+II vs III vs IV
    stage_cat = case_when(
      stage %in% c("Stage IA","Stage IB","Stage IC",
                   "Stage IIA","Stage IIB","Stage IIC") ~ "I_II",
      stage %in% c("Stage IIIA","Stage IIIB","Stage IIIC") ~ "III",
      stage == "Stage IV" ~ "IV",
      TRUE ~ NA_character_
    ),
    stage_cat = factor(stage_cat, levels = c("I_II","III","IV")),
    
    # Grade: G1/G2 vs G3/G4 (GB e GX → NA)
    grade_cat = case_when(
      grade %in% c("G1","G2") ~ "G1_G2",
      grade %in% c("G3","G4") ~ "G3",
      TRUE ~ NA_character_
    ),
    grade_cat = factor(grade_cat, levels = c("G1_G2","G3")),
    
    # Residual: none vs low (<= 10mm) vs high (> 10mm)
    residual_cat = case_when(
      residual == "No Macroscopic disease" ~ "none",
      residual == "1-10 mm"               ~ "low",
      residual %in% c("11-20 mm",">20 mm") ~ "high",
      TRUE ~ NA_character_
    ),
    residual_cat = factor(residual_cat, levels = c("none","low","high"))
  )

# Verificar
cat("Stage:\n");    print(table(clin_clean$stage_cat,    useNA="always"))
cat("Grade:\n");    print(table(clin_clean$grade_cat,    useNA="always"))
cat("Residual:\n"); print(table(clin_clean$residual_cat, useNA="always"))
cat("Age:\n");      print(summary(clin_clean$age))

# ============================
# Merge e Cox ajustado
# ============================

library(survival)
library(survminer)

# ---------------------------
#1Merge: scores + survival + clínica
# ---------------------------

# df já existe do teu script original (scores + ph_surv_df)
# Agora adicionamos a clínica

df_full <- df %>%
  left_join(
    clin_clean %>% select(sampleID, age, stage_cat, grade_cat, residual_cat),
    by = c("sample" = "sampleID")
  )

cat("Dimensões df_full:", dim(df_full), "\n")
cat("NAs por variável:\n")
print(colSums(is.na(df_full[, c("age","stage_cat","grade_cat","residual_cat",
                                "OS","OS.time","PFI","PFI.time")])))

# ---------------------------
#2Cox ajustado — OS
# ---------------------------

df_os_adj <- df_full %>%
  mutate(
    OS_time  = as.numeric(OS.time),
    OS_event = as.numeric(OS)
  ) %>%
  filter(!is.na(OS_time), !is.na(OS_event),
         !is.na(age), !is.na(stage_cat),
         !is.na(grade_cat), !is.na(residual_cat))

cat("n para Cox OS ajustado:", nrow(df_os_adj), "\n")

cox_os_adj <- coxph(
  Surv(OS_time, OS_event) ~
    ECM_down + IFN_ISG + TNF_NFKB + NOD_INNATE +
    age + stage_cat + grade_cat + residual_cat,
  data = df_os_adj
)

summary_os_adj <- summary(cox_os_adj)
print(summary_os_adj)
capture.output(summary_os_adj,
               file = file.path(outdir, "cox_os_adjusted.txt"))

# ---------------------------
#3Cox ajustado — PFI
# ---------------------------

df_pfi_adj <- df_full %>%
  mutate(
    PFI_time  = as.numeric(PFI.time),
    PFI_event = as.numeric(PFI)
  ) %>%
  filter(!is.na(PFI_time), !is.na(PFI_event),
         !is.na(age), !is.na(stage_cat),
         !is.na(grade_cat), !is.na(residual_cat))

cat("n para Cox PFI ajustado:", nrow(df_pfi_adj), "\n")

cox_pfi_adj <- coxph(
  Surv(PFI_time, PFI_event) ~
    ECM_down + IFN_ISG + TNF_NFKB + NOD_INNATE +
    age + stage_cat + grade_cat + residual_cat,
  data = df_pfi_adj
)

summary_pfi_adj <- summary(cox_pfi_adj)
print(summary_pfi_adj)
capture.output(summary_pfi_adj,
               file = file.path(outdir, "cox_pfi_adjusted.txt"))

# ---------------------------
#4Forest plots
# ---------------------------

png(file.path(outdir, "forestplot_cox_os_adjusted.png"),
    width = 1800, height = 1200, res = 200)
ggforest(cox_os_adj, data = df_os_adj,
         main = "Cox OS — adjusted (TCGA-OV)")
dev.off()

png(file.path(outdir, "forestplot_cox_pfi_adjusted.png"),
    width = 1800, height = 1200, res = 200)
ggforest(cox_pfi_adj, data = df_pfi_adj,
         main = "Cox PFI — adjusted (TCGA-OV)")
dev.off()

# ---------------------------
#5Correcção múltiplos testes
# ---------------------------

# Extrair p-values dos dois modelos
pvals_os  <- summary_os_adj$coefficients[, "Pr(>|z|)"]
pvals_pfi <- summary_pfi_adj$coefficients[, "Pr(>|z|)"]

# Juntar todos os p-values e ajustar (BH/FDR)
all_pvals <- c(pvals_os, pvals_pfi)
all_padj  <- p.adjust(all_pvals, method = "BH")

# Tabela resumo
results_table <- data.frame(
  model     = c(rep("OS",  length(pvals_os)),
                rep("PFI", length(pvals_pfi))),
  variable  = c(names(pvals_os), names(pvals_pfi)),
  HR        = c(exp(summary_os_adj$coefficients[,"coef"]),
                exp(summary_pfi_adj$coefficients[,"coef"])),
  CI_lower  = c(summary_os_adj$conf.int[,"lower .95"],
                summary_pfi_adj$conf.int[,"lower .95"]),
  CI_upper  = c(summary_os_adj$conf.int[,"upper .95"],
                summary_pfi_adj$conf.int[,"upper .95"]),
  p_value   = all_pvals,
  p_adj_BH  = all_padj
) %>%
  mutate(across(where(is.numeric), ~round(., 4)))

print(results_table)
write.csv(results_table,
          file.path(outdir, "cox_adjusted_results_with_FDR.csv"),
          row.names = FALSE)


# ============================
# ESTIMATE — deconvolução TCGA-OV
# ============================
rforge <- "http://r-forge.r-project.org"
install.packages("estimate", repos=rforge, dependencies=TRUE)
library(estimate)

# ESTIMATE precisa de um ficheiro de expressão em formato específico
# Primeiro exportar a matriz de expressão para ficheiro txt

# Usar apenas genes comuns com a plataforma ESTIMATE
expr_for_estimate <- as.data.frame(expr_mat)
expr_for_estimate <- cbind(NAME = rownames(expr_for_estimate),
                           Description = rownames(expr_for_estimate),
                           expr_for_estimate)

write.table(expr_for_estimate,
            file.path(outdir, "tcga_ov_expr_for_estimate.txt"),
            sep = "\t", quote = FALSE, row.names = FALSE)

# Correr ESTIMATE
filterCommonGenes(
  input.f  = file.path(outdir, "tcga_ov_expr_for_estimate.txt"),
  output.f = file.path(outdir, "tcga_ov_expr_filtered.gct"),
  id       = "GeneSymbol"
)

estimateScore(
  input.ds  = file.path(outdir, "tcga_ov_expr_filtered.gct"),
  output.ds = file.path(outdir, "tcga_ov_estimate_scores.gct"),
  platform  = "illumina"
)

# Ler resultados
scores_est <- read.table(
  file.path(outdir, "tcga_ov_estimate_scores.gct"),
  skip = 2, header = TRUE, sep = "\t", row.names = 1
)

# Transpor e limpar
scores_est <- scores_est[, -1]  # remover coluna Description
scores_est_t <- as.data.frame(t(scores_est))
scores_est_t$sample <- rownames(scores_est_t)

# Ver o que foi calculado
cat("Scores ESTIMATE disponíveis:\n")
print(head(scores_est_t))
print(colnames(scores_est_t))


# ============================
# Integrar ESTIMATE com ssGSEA scores
# ============================

# ---------------------------
# 1) Limpar a linha "Description.1" e formatar sample IDs
# ---------------------------

scores_est_clean <- scores_est_t %>%
  filter(sample != "Description.1") %>%
  mutate(
    # Converter formato TCGA.04.1348.01 para TCGA-04-1348-01
    sample = gsub("\\.", "-", sample)
  )

cat("Dimensões ESTIMATE scores:", dim(scores_est_clean), "\n")
cat("Primeiras linhas:\n")
print(head(scores_est_clean))

# ---------------------------
# 2) Merge com df_full (que já tem ssGSEA + clínica + survival)
# ---------------------------

df_full2 <- df_full %>%
  left_join(
    scores_est_clean %>% select(sample, StromalScore, ImmuneScore, ESTIMATEScore),
    by = "sample"
  )

cat("NAs nos scores ESTIMATE após merge:\n")
print(colSums(is.na(df_full2[, c("StromalScore","ImmuneScore","ESTIMATEScore")])))

# ---------------------------
# 3) Correlação entre ssGSEA scores e ESTIMATE scores
# ---------------------------

cor_vars <- c("ECM_down","IFN_ISG","TNF_NFKB","NOD_INNATE",
              "StromalScore","ImmuneScore","ESTIMATEScore")

cor_mat <- cor(df_full2[, cor_vars],
               method = "spearman",
               use = "pairwise.complete.obs")

print(round(cor_mat, 3))
write.csv(round(cor_mat, 3),
          file.path(outdir, "correlation_ssgsea_vs_estimate.csv"))

# Heatmap
library(pheatmap)
png(file.path(outdir, "heatmap_ssgsea_vs_estimate.png"),
    width = 1600, height = 1400, res = 200)
pheatmap(
  cor_mat,
  cluster_rows = FALSE, cluster_cols = FALSE,
  display_numbers = TRUE,
  number_format = "%.2f",
  color = colorRampPalette(c("#2b6cb0","white","#c53030"))(101),
  breaks = seq(-1, 1, length.out = 102),
  fontsize = 14,
  main = "Spearman correlations: ssGSEA signatures vs ESTIMATE scores",
  border_color = "grey85"
)
dev.off()

# ---------------------------
# 4) Cox ajustado + ESTIMATE (ImmuneScore e StromalScore como covariáveis)
# ---------------------------

df_os_est <- df_full2 %>%
  mutate(
    OS_time  = as.numeric(OS.time),
    OS_event = as.numeric(OS)
  ) %>%
  filter(!is.na(OS_time), !is.na(OS_event),
         !is.na(age), !is.na(stage_cat),
         !is.na(grade_cat), !is.na(residual_cat),
         !is.na(StromalScore), !is.na(ImmuneScore))

cat("n Cox OS + ESTIMATE:", nrow(df_os_est), "\n")

cox_os_est <- coxph(
  Surv(OS_time, OS_event) ~
    ECM_down + IFN_ISG + TNF_NFKB + NOD_INNATE +
    age + stage_cat + grade_cat + residual_cat +
    StromalScore + ImmuneScore,
  data = df_os_est
)

summary_os_est <- summary(cox_os_est)
print(summary_os_est)
capture.output(summary_os_est,
               file = file.path(outdir, "cox_os_adjusted_with_estimate.txt"))

df_pfi_est <- df_full2 %>%
  mutate(
    PFI_time  = as.numeric(PFI.time),
    PFI_event = as.numeric(PFI)
  ) %>%
  filter(!is.na(PFI_time), !is.na(PFI_event),
         !is.na(age), !is.na(stage_cat),
         !is.na(grade_cat), !is.na(residual_cat),
         !is.na(StromalScore), !is.na(ImmuneScore))

cat("n Cox PFI + ESTIMATE:", nrow(df_pfi_est), "\n")

cox_pfi_est <- coxph(
  Surv(PFI_time, PFI_event) ~
    ECM_down + IFN_ISG + TNF_NFKB + NOD_INNATE +
    age + stage_cat + grade_cat + residual_cat +
    StromalScore + ImmuneScore,
  data = df_pfi_est
)

summary_pfi_est <- summary(cox_pfi_est)
print(summary_pfi_est)
capture.output(summary_pfi_est,
               file = file.path(outdir, "cox_pfi_adjusted_with_estimate.txt"))


# Extrair HRs e CIs para os três modelos — assinaturas apenas

extract_sig_rows <- function(cox_summary, model_name, endpoint) {
  sigs <- c("ECM_down","IFN_ISG","TNF_NFKB","NOD_INNATE")
  coef_mat <- cox_summary$coefficients
  ci_mat   <- cox_summary$conf.int
  
  rows <- coef_mat[sigs, , drop=FALSE]
  cis  <- ci_mat[sigs, , drop=FALSE]
  
  data.frame(
    Endpoint = endpoint,
    Model    = model_name,
    Variable = sigs,
    HR       = round(exp(rows[,"coef"]), 2),
    CI_lower = round(cis[,"lower .95"], 2),
    CI_upper = round(cis[,"upper .95"], 2),
    p_value  = signif(rows[,"Pr(>|z|)"], 3)
  )
}

# Os teus 6 modelos
# Unadjusted — precisas de correr estes se não os tens ainda
cox_os_unadj <- coxph(
  Surv(OS_time, OS_event) ~ ECM_down + IFN_ISG + TNF_NFKB + NOD_INNATE,
  data = df_os_adj
)
cox_pfi_unadj <- coxph(
  Surv(PFI_time, PFI_event) ~ ECM_down + IFN_ISG + TNF_NFKB + NOD_INNATE,
  data = df_pfi_adj
)

tab <- bind_rows(
  extract_sig_rows(summary(cox_os_unadj),  "Unadjusted",   "OS"),
  extract_sig_rows(summary_os_adj,          "Adjusted",     "OS"),
  extract_sig_rows(summary_os_est,          "Adj+ESTIMATE", "OS"),
  extract_sig_rows(summary(cox_pfi_unadj), "Unadjusted",   "PFI"),
  extract_sig_rows(summary_pfi_adj,         "Adjusted",     "PFI"),
  extract_sig_rows(summary_pfi_est,         "Adj+ESTIMATE", "PFI")
)

print(tab)
write.csv(tab, file.path(outdir, "table6_signature_cox_results.csv"), row.names=FALSE)


# ============================
# Figura 5 — versão melhorada
# ============================

library(ggplot2)
library(patchwork)
library(pheatmap)

# Dataframe para os scatterplots
df_plot <- df_full2 %>%
  select(ECM_down, IFN_ISG, TNF_NFKB, NOD_INNATE) %>%
  filter(complete.cases(.))

# Função scatterplot melhorado
make_scatter <- function(data, x_var, y_var, x_label, y_label, title, rho) {
  ggplot(data, aes_string(x = x_var, y = y_var)) +
    geom_point(alpha = 0.35, size = 1.8, color = "grey40") +
    geom_smooth(method = "lm", se = FALSE, color = "#c53030", linewidth = 0.9) +
    annotate("text", x = Inf, y = Inf,
             label = paste0("ρ = ", rho),
             hjust = 1.2, vjust = 1.8, size = 4.5, fontface = "italic") +
    labs(title = title, x = x_label, y = y_label) +
    theme_classic(base_size = 13) +
    theme(
      plot.title   = element_text(size = 12, face = "bold", hjust = 0.5),
      axis.title   = element_text(size = 11),
      axis.text    = element_text(size = 10),
      plot.margin  = margin(10, 15, 10, 10)
    )
}

p1 <- make_scatter(df_plot, "TNF_NFKB", "NOD_INNATE",
                   "TNF/NF-κB ssGSEA score",
                   "NOD/innate ssGSEA score",
                   "TNF/NF-κB vs NOD/innate", "0.59")

p2 <- make_scatter(df_plot, "IFN_ISG", "NOD_INNATE",
                   "IFN/ISG ssGSEA score",
                   "NOD/innate ssGSEA score",
                   "IFN/ISG vs NOD/innate", "0.53")

p3 <- make_scatter(df_plot, "ECM_down", "TNF_NFKB",
                   "ECM ssGSEA score",
                   "TNF/NF-κB ssGSEA score",
                   "ECM vs TNF/NF-κB", "0.24")

# Combinar scatterplots
combined_scatter <- p1 + p2 + p3 +
  plot_layout(ncol = 3) +
  plot_annotation(tag_levels = list(c("b", "", "")))

ggsave(file.path(outdir, "figure5b_scatterplots.png"),
       plot = combined_scatter,
       width = 14, height = 5, dpi = 300)

# ---------------------------
# Heatmap de correlação melhorado
# ---------------------------
pretty <- c(ECM_down  = "ECM",
            IFN_ISG   = "IFN/ISG",
            TNF_NFKB  = "TNF/NF-κB",
            NOD_INNATE = "NOD/innate")

cors_plot <- cor(df_plot, method = "spearman", use = "pairwise.complete.obs")
colnames(cors_plot) <- pretty[colnames(cors_plot)]
rownames(cors_plot) <- pretty[rownames(cors_plot)]

png(file.path(outdir, "figure5a_heatmap.png"),
    width = 1400, height = 1200, res = 250)
pheatmap(
  cors_plot,
  cluster_rows  = FALSE,
  cluster_cols  = FALSE,
  display_numbers = TRUE,
  number_format = "%.2f",
  color = colorRampPalette(c("#2b6cb0", "white", "#c53030"))(101),
  breaks = seq(-1, 1, length.out = 102),
  fontsize        = 16,
  fontsize_number = 14,
  border_color    = "grey85",
  main            = ""
)
dev.off()

cat("Figuras guardadas:\n")
cat(file.path(outdir, "figure5a_heatmap.png"), "\n")
cat(file.path(outdir, "figure5b_scatterplots.png"), "\n")


cat("Pasta outdir:", normalizePath(outdir), "\n")
cat("Ficheiros presentes:\n")
print(list.files(outdir, pattern = "figure5"))
